# Supplementary material for: Entropy analysis of stable isotopes in precipitation: tracing the monsoon systems in China
Source: Sci Rep. 2016 Aug 10;6:30389. doi: 10.1038/srep30389 (PMC4979205; doi:10.1038/srep30389)
Supplement: Supplementary Dateset 1 [file srep30389-s1.xls]

## Sheet: Raw data
Dataset 1 Raw data.
Vacancy means data missing; APA, annual precipitation average; ATA, annual temperature average; M, month;WM,weighted mean (weighted by precipitation).
No.	Station		Jan.	Feb.	Mar.	Apr.	May	Jun.	Jul.	Agu.	Sep.	Oct.	Nov.	Dec.	WM δ18O	WM δD	APA	ATA	Variance	Entropy
1	Baotou	M 18O	-16.39	-11.77	-11	-5.85	-4.05	-6.38	-7.21	-7.44	-6.92	-10.76	-9.71	-11.07	-7.52	-53.13	23.63	7.45	11.4	1.42754
		M D	-116.5	-75.4	-69.8	-39.6	-35	-44.8	-54.8	-52.1	-46.7	-74	-67.5	-69.6					486.63	2.24269
2	Changchun	M 18O	-20.45	-16.93	-12.2	-9.4	-8.71	-8.23	-9.25	-8.51	-8.46	-11.22	-12.76		-9.13	-61.15	36.95	5.92	15.7861	1.49823
		M D	-110.2	-92	-76.5	-57.4	-63.8	-61.8	-59.2	-57.6	-63.9	-69.4	-71.8						270.113	2.11486
3	Changsha	M 18O	-5.34	-4.35	-3.33	-2.22	-3.04	-7.53	-9.11	-7.67	-9.74	-6.02	-4.68	-4.12	-5.34	-29.71	3.08	17.15	5.94941	1.28633
		M D	-25.6	-16.1	-8.5	-0.8	-15.7	-50.2	-62.4	-54.2	-67.4	-37.2	-27.9	-18.4					483.213	2.24116
4	Chengdu	M 18O	-10.44	-3.13	-1.34	-2.14	-2.02	-5.08	-7.75	-9.46	-7.33	-9.08	-4.51	-7.2	-6.93	-50.99	70.34	16.21	10.0612	1.40041
		M D	-68.9	-21.5	-13.3	-15.4	-14.7	-34.4	-58.1	-70.6	-52.8	-59.8	-47.8	-56.6					475.222	2.23754
5	Fuzhou	M 18O	-3.32	-3.56	-4.11	-3.74	-6.48	-6.99	-5.04	-6.74	-8.34	-5.37	-10.17	-5.29	-6	-37.18	116.32	20.23	4.32582	1.21712
		M D	-12.8	-17	-17.8	-17.5	-40.5	-48.2	-35	-49	-59.7	-28.5	-45.2	-31					233.218	2.08297
6	Guangzhou	M 18O		0.34	-3.86	-3.6	-5.28	-5.48	-7.67	-7.9	-5.03	-4.48	-5.98	-2.87	-5.49	-37.28	143.62	22.18	5.24664	1.25903
		M D		3	-27.8	-15.6	-35	-34.3	-56	-57	-40.4	-32.2	-35.4	-15.6					307.506	2.14302
7	Guilin	M 18O	-2.78	-3.08	-3	-2.17	-6.32	-7.45	-8.38	-8.86	-9.45	-6.43	-6.38	-2.84	-5.87	-33	127.56	19.04	7.16925	1.32683
		M D	-5.4	-7.2	-8.3	-6.5	-34.6	-47.2	-54.7	-59.5	-63.3	-38.3	-36.3	-5.3					524.492	2.25896
8	Guiyang	M 18O	-4.74	-3.4	-3.71	-2.72	-5.07	-7.98	-11.84	-8.67	-11.24	-9.93	-6.57	-4.74	-7.88	-48.59	80.38	15.28	9.90975	1.39712
		M D	-15.4	-4	-11.3	-4.8	-22.8	-51	-84	-61	-77.5	-63.2	-34.3	-15.8					838.077	2.36073
9	Haikou	M 18O	-2.13	-2.51	-3.09	-3.43	-4.61	-7.93	-8.83	-9.16	-5.83	-5.02	-5.29	-2.72	-6.2	-40.89	138.56	24.95	6.10983	1.2921
		M D	-6.2	-12.3	-12.8	-18.3	-29	-54.7	-59.7	-64.3	-38.2	-35	-32.8	-11.5					400.564	2.20043
10	Haerbin	M 18O			-17.81	-14.96	-8.34	-9.95	-8.17	-10.46	-10.87	-5.88	-13.76	-14.32	-9.71	-73.63	42.6	5.48	13.485	1.46401
		M D			-126.5	-103.1	-62.63	-74.3	-63.41	-79.6	-79.82	-59.15	-107.9	-92.6					493.02	2.24552
11	Hongkong	M 18O	-2.58	-2.29	-2.37	-3.17	-4.97	-6.46	-7.38	-7.68	-7.87	-5.35	-3.42	-3.36	-6.2	-39.51	191.37	23.01	4.65365	1.23299
		M D	-9.1	-4.2	-8.2	-14.8	-29.2	-42	-49.6	-52.1	-52.9	-31.9	-19	-14.8					329.054	2.15772
12	Khotan	M 18O	-18.06	-20.33	-15.87	-12.16	-4.28	-2.29	-0.11	-0.01	-3.34	-7.5		-17.31	-4.7	-28.41	17.34	8.89	59.7667	1.78732
		M D	-137.5	-162.9	-124.8	-88.5	-29.4	-9.6	14.1	13.2	-16.2	-43.6		-132.9					4312.65	2.71646
13	Kunming	M 18O	-4.32	-3.15	-3.51	-3.01	-5.42	-8.16	-12.37	-13.1	-10.75	-10.49	-8.58	-5.15	-9.86	-68.25	83.43	15.54	13.7105	1.46762
		M D	-30.6	-21.5	-29.8	-18.8	-39.3	-58.1	-84.3	-89.1	-75.6	-71.2	-58.7	-37.2					616.638	2.29411
14	Lanzhou	M 18O	-23.7		-11.78	-7.54	-5.46	-4.45	-3.3	-7.44	-4.92	-6.89	-13.07	-7.72	-5.42	-37.65	26.86	10.38	33.2732	1.66014
		M D	-157.2		-87.1	-53.5	-37.9	-26.5	-27.1	-52.4	-29.4	-50.7	-87.1	-57.4					1473.57	2.48328
15	Lhasa	M 18O	-10.44		-16.82	-8.38	-6.51	-9.19	-13.96	-21.55	-15.86	-22.37	-11.05	-14.52	-16.01	-118.83	35.03	8.04	26.992	1.61471
		M D	-76.8		-121	-47.9	-33.8	-66.6	-103.4	-162.1	-121.8	-164.7	-61.2	-94.6					1906.23	2.53918
16	Liuzhou	M 18O	-3.06	-4.41	-2.49	-1.85	-6.47	-7.53	-8.85	-8.01	-9.57	-5.33	-5.75	-4.06	-5.92	-41.52	86.78	20.91	6.42545	1.30304
		M D	-18.5	-24	-15	-13.5	-41.7	-56.3	-65.3	-60.2	-66.1	-37.3	-44.2	-25.7					387.312	2.19312
17	Nanjing	M 18O	-7.89	-5.97	-6.75	-2.91	-4.49	-9.55	-9.88	-9.12	-7.99	-6.66	-7.18	-8.06	-7.93	-50.73	99.35	14.43	4.18059	1.20971
		M D	-45.3	-29.7	-37.7	-8.7	-22.9	-65.6	-69	-62.5	-48.5	-38	-45.5	-46.5					311.842	2.14606
18	Tsitsihar	M 18O	-21.34	-26.42	-21.41	-15.94	-7.7	-9.31	-9.64	-9.6	-9.38	-13.64	-19.35	-24.11	-7.44	-52.15	44.62	4.15	44.2151	1.72188
		M D	-167.5	-207.4	-163.1	-118.8	-63.3	-72.1	-71.7	-71.1	-71.9	-92.7	-140.8	-184					2686.79	2.61371
19	Shijiazhuang	M 18O	-11	-11.37	-8.06	-3.66	-4.33	-7	-8.53	-7.4	-7.61	-7.74	-7.48	-10.4	-7.2	-46.92	46.13	15.04	5.48982	1.26887
		M D	-72.3	-78.8	-57.4	-27.5	-31.8	-50.2	-62	-51.8	-50.2	-48.4	-46.9	-66.7					226.912	2.07702
20	Tianjin	M 18O	-12.55	-11.22	-8.03	-3.39	-4.89	-7.22	-8.67	-7.11	-5.83	-6.28	-6.64	-10.35	-10.45	-78.54	42.01	13.84	7.0608	1.32352
		M D	-80	-84.4	-59.8	-21.6	-35.4	-50.5	-56.1	-45.4	-37.2	-35.2	-34	-65.5					375.882	2.18662
21	Wuhan	M 18O	-5.91	-4.33	-5.19	-2.16	-3.01	-7.14	-9.63	-7.35	-7.29	-6.86	-7.24	-5.07	-10.58	-73.29	108.01	17.81	4.38072	1.21986
		M D	-37.9	-27.2	-32.8	-13.7	-15.8	-51.8	-73.6	-62	-57.2	-48.4	-54.1	-37.8					339.339	2.16441
22	Urumchi	M 18O	-19.81	-19.54	-15.23	-11.58	-8.56	-6.3	-5.95	-5.4	-9.2	-13.92	-15.1	-20.58	-6.36	-46.02	25.3	7.46	31.2193	1.6463
		M D	-139.4	-136.3	-106.6	-79.3	-59.2	-47.7	-42.2	-37.8	-61.8	-91.3	-101.9	-143.4					1492.77	2.48609
23	Xi'an	M 18O	-9	-9.47	-6.71	-4.46	-5.16	-4.9	-8.73	-7.85	-9.39	-7.63	-8.71	-9.94	-7.29	-48.94	45.51	13.5	3.68704	1.18243
		M D	-60.4	-59.6	-40.6	-25.1	-34.7	-30.4	-60.4	-50.6	-68.1	-51.7	-61.3	-68.9					221.751	2.07202
24	Yantai	M 18O	-8.77		-5.79	-5.66	-4.8	-6.42	-7.17	-8.27	-6.5	-7.18	-6.51	-11.09	-6.93	-48.9	47.23	12.87	3.03391	1.14009
		M D	-56.3		-38.8	-34.2	-34.4	-47.3	-53.5	-60.1	-45.6	-45.6	-39.2	-66.8					114.499	1.92849
25	Yinchuan	M 18O	-15.7	-13.95	-9.81	-6	-3.14	-4.36	-8.34	-6.65	-6.11	-10.68		-19.97	-6.71	-43	16.73	9.22	26.9427	1.61431
		M D	-111.5	-95.5	-63.5	-32.8	-12.6	-21.5	-58.6	-48.4	-34.6	-68.3		-147.7					1682.41	2.51206
26	Zhangye	M 18O	-18.03	-16.37	-14.78	-10.36	-6.34	-3.49	-2.46	-4.42	-4.2	-8.93	-15.54	-18.58	-5.5	-40.92	10.81	7.84	37.2611	1.68472
		M D	-132.5	-118.5	-111.9	-72.9	-45.2	-31.1	-20	-31.2	-30.4	-62.6	-109.4	-126.4					1844.2	2.53199
27	Zhengzhou	M 18O	-6.21	-6.07	-4.34	-3.23	-4.47	-6.32	-8.87	-6.89	-7.34	-6.74	-8.55	-9.33	-6.63	-49.27	47.81	14.22	3.50124	1.1712
		M D	-44	-38.5	-28	-23.2	-32.7	-52	-70.4	-51.7	-51.2	-49.8	-58.7	-58.8					191.578	2.04026
28	Zunyi	M 18O	-3.72	-2.36	-3.25	-4.08	-4.67	-7.91	-10.99	-10.2	-10.92	-8.53	-6.97	-3.85	-7.91	-52.26	81.51	15.45	10.1227	1.40174
		M D	-12.9	-10.1	-14.8	-18.9	-25.2	-49.9	-76.1	-73.6	-76.1	-65.5	-41.2	-17.5					719.888	2.32772
29	Bagdarin	M 18O			-20.7	-20	-14.54	-13.42	-11.84	-11.9	-14.94	-21.32	-27.9	-27.4	-13.47	-105.85	36.5	-5.3	36.0646	1.67763
		M D			-170.1	-160.6	-113.5	-105.1	-93.1	-94.3	-115.8	-164.3	-225.2	-217.3					2399.73	2.58917
30	Barabinsk	M 18O	-20.47	-18.5	-16.85	-7.91	-5.4	-7.7	-6.74	-7.89	-7.53	-12.33	-19.97	-20.85	-12.25	-96.28	30.93	1.07	37.933	1.6886
		M D	-158.2	-147.5	-137.1	-70.6	-57.9	-60.4	-67.9	-84.8	-67	-97.6	-149.7	-158.4					1744.54	2.51993
31	Cheongju	M 18O	-8.69	-7.04	-7.61	-6.29	-7.05	-9.38	-8.9	-8.91	-9.27	-8.71	-7.63	-8.07	-8.51	-58.01	103.53	13.01	0.997954	0.898645
		M D	-48.7	-40	-46	-38.2	-48	-67.1	-63	-63.5	-65.1	-55.2	-41.4	-43.8					112.61	1.92488
32	Hanoi	M 18O	-1.18	-2.45	-1.56	-2.37	-6.06	-7.76	-9.62	-11.64	-9.88	-4.77	-5.79	-3.27	-8.32	-53.92	138.97	24.5	12.5586	1.44856
		M D	4.3	-5.9	2.2	-8.5	-33.2	-49.6	-66.9	-78.8	-67	-26.9	-33	-11					829.583	2.35852
33	Hyderabad	M 18O	-2.14	-1.37	5.4	1.28	1.44	-1.28	-3.35	-4.09	-4.21	-6.59	-3.79	-8.44	-3.46	-19.32	67.55	26.91	14.026	1.47256
		M D	-1.2	-1.4	44.9	10.2	15.8	-2.6	-18.1	-23.7	-25.8	-42	-24.8	-60.5					780.275	2.34521
34	Irkutsk	M 18O	-24.8	-25.1	-19.8	-20.3	-9.9	-11.9	-10.6	-13.3	-11.1	-14.55	-16.55		-12.49	-96.37	38.38	0.11	30.9737	1.64459
		M D	-213	-192	-147	-146	-76	-88.5	-85	-105	-84	-107	-122						2089.7	2.55913
35	Luang-Prabang	M 18O			-1.1	-2.6	-6.75	-5.5	-8.8	-9.23	-10.25	-8.27	-5.33	-3.1	-7.43	-51.16	102.38	25.68	9.62702	1.39084
		M D			0.9	-10.6	-44.4	-34.6	-61.7	-64.6	-78	-55.2	-38.3	-15.5					659.947	2.30884
36	New Delhi	M 18O	-1.76	-0.17	-0.53	-0.21	0.68	-0.77	-4.95	-6.52	-8.08	-6.8	-6.06	-1.3	-5.04	-31.73	66.52	25.08	10.0565	1.40031
		M D	-0.6	4.5	1.8	1.2	9.4	0	-31	-44	-54.1	-47.6	-39.3	-3.3					574.956	2.27891
37	Pohang	M 18O	-6.13	-5.9	-6.89	-7.1	-7.48	-9.12	-8.4	-8.03	-7.49	-7.15	-6.18	-6.35	-7.65	-49.57	92.19	13.15	0.971045	0.89271
		M D	-32.3	-26.6	-37.9	-44.4	-51.7	-60	-59.1	-54	-48.6	-45.2	-35.5	-30.4					127.244	1.95141
38	Shillong	M 18O	-2.48	-0.1	-1.83	-1.71	-5.36	-3.31	-7.62	-9.46	-11.62	-7.37		-2.61	-5.94	-37.9	179.71	17.46	13.5916	1.46572
		M D	-10.6	-25.3	-1.7	0.3	-32.5	-17.4	-49.4	-62.7	-81.4	-46.1		-3.7					732.093	2.33137
39	Terney	M 18O	-10.68	-10.74	-10.02	-11.34	-9.47	-9.45	-11.15	-8.34	-9.7	-8.42	-10.46	-7.87	-9.13	-66.62	62.4	4.48	1.30348	0.956642
		M D	-80.7	-75.7	-73.3	-79.8	-69.7	-66.6	-79.6	-60.1	-65.7	-61.2	-73.7	-54.7					72.6715	1.82977
40	Tokyo	M 18O	-8.95	-8.69	-7.23	-6.42	-5.87	-7.93	-6.64	-6.31	-6.44	-7.14	-6.23	-7.84	-6.94	-43.84	114.83	15.5	1.01719	0.902791
		M D	-48.1	-51.9	-42.9	-39.5	-38.9	-57.3	-48.1	-43.3	-40	-41.1	-34	-40.6					41.4917	1.70807
41	Ulaanbaatar	M 18O	-10.41	-28.21	-22.9	-13.7	-12.2	-7.81	-9.03	-9.07	-7.97	-14.66	-24.7	-25.51	-10.14	-76.57	23.01	-0.55	58.2662	1.7818
		M D	-105.6	-222	-178	-105.4	-84.8	-60.9	-69.4	-66.4	-57.8	-105.9	-185.7	-203.6					3611.3	2.67792
42	Uttarkashi	M 18O	-4.8	-1.5	-3.35	-2.05	-0.65	-2.21	-5.77	-9.87	-8.77	-2.8	-12.5	-4.65	-5.77	-35.61	150.73		13.6418	1.46653
		M D	-18.1	6.2	-10	-4.9	14.4	-8.4	-31	-68.7	-60.1	-23.2	-90	-18.4					992.28	2.39741
